# Supplementary material for: Rasch-Validated Italian Scale for Diagnosing Digital Eye Strain: The Computer Vision Syndrome Questionnaire IT©
Source: Int J Environ Res Public Health. 2022 Apr 8;19(8):4506. doi: 10.3390/ijerph19084506 (PMC9028942; doi:10.3390/ijerph19084506)
Supplement: Supplementary file 1 [file ijerph-19-04506-s001.zip]

Archive with 1 entries (1 files):
- ijerph-1603111-supplementary.pdf
